# Supplementary material for: Immunosuppressive biomaterial-based therapeutic vaccine to treat multiple sclerosis via re-establishing immune tolerance
Source: Nat Commun. 2022 Dec 2;13:7449. doi: 10.1038/s41467-022-35263-9 (PMC9718828; doi:10.1038/s41467-022-35263-9)
Supplement: Supplementary file 5 — Source Data [file 41467_2022_35263_MOESM5_ESM.xlsx]

## Sheet: Fig. 1c
		RITC+ cells
		CD3+ cells	CD3-
			CD11c+ cells	F4/80+ cells	B220+ cells	Others
	sample 1	9.43	13.2	26.5	25.1	25.77	%
	sample 2	10.1	7.52	25.8	24	32.58
	sample 3	8.64	6.44	20.4	20.9	43.62
	sample 4	9.24	8.45	30.6	25.6	26.11

## Sheet: Fig. 1f
	Day 0	Day 8	Day 9	Day 10	Day 11	Day 12	Day 13	Day 14	Day 15	Day 16	Day 17	Day 18	Day 19	Day 20	Day 21	Day 22	Day 23	Day 24	Day 25	Day 26	Day 27
Untreated	0	0	0	0	0	1	2	3.5	3	2.5	3.5	2.5	3.5	3.5	4	3.5	3.5	3.5	3.5	3	3.5
Untreated	0	0	0	0	1	1.5	1.5	3	3	3	3.5	3.5	3.5	2.5	2.5	3.5	3.5	3.5	3	3	3
Untreated	0	0	0	0	0	3	2.5	2	2.5	3	4	3.5	4	3.5	2.5	3	3.5	3.5	3	3	3
Untreated	0	0	0	0	3	0	2	3	3.5	3	3.5	4	2.5	4	3	3.5	3.5	3.5	3.5	2.5	2.5
Untreated	0	0	0.5	2.5	0	1.5	2	2.5	3	3.5	2.5	2.5	2	2	3.5	3.5	3.5	3.5	3	3.5	2.5
Untreated	0	0	0.5	2.5	2.5	2.5	4	4	3	2.5	3.5	3.5	3.5	2.5	2.5	2.5	3	3	3	3.5	3
MSN	0	0	0	0	2	0.5	2.5	2.5	3.5	3	3	4	3.5	2.5	3	3.5	3.5	3	2.5	3	3.5
MSN	0	0	0	0	2.5	3	2.5	2.5	2.5	2.5	3.5	3.5	2.5	3.5	2.5	3.5	3	3	3.5	2.5	3.5
MSN	0	0	0	0	0	2.5	3.5	3.5	3	3	3.5	3	3.5	2.5	3	3.5	3	3	3.5	3.5	3.5
MSN	0	0	0	0	0	0.5	2	3	3.5	3.5	4	4	3	2.5	3.5	3	3.5	3.5	2.5	3.5	2.5
MSN	0	0	0.5	2	1	1.5	2.5	3	3	3.5	3.5	3.5	3.5	3	3	3	3	3	3.5	3	3.5
MSN	0	0	0	1.5	0	0	0	1	3.5	3.5	3.5	3.5	3.5	3.5	3.5	3.5	3.5	3.5	3	3.5	3
MSN-MOG	0	0	0	0	0	0	0	0	0	0	0	0	0	0	0	0	0	0	0	0	0
MSN-MOG	0	0	0	0	0	0	0	0	0	0	0	0	0	0	0	0	0	0	0	0	0
MSN-MOG	0	0	0	0	0	0	0	0	0	0	0	0	0	0	0	0	2	0	0	0	0
MSN-MOG	0	0	0	0	0	0	0	0	0	0	0	0	1	0	2.5	0	0	2	1.5	1.5	0
MSN-MOG	0	0	0	0	0	0	0	0	0	0	0	0	0	0	0	2.5	0	0	0	0	1.5
MSN-MOG	0	0	0	0	0	0	0	0	0	0	0	0	0	1.5	0	0	0	0	0	0	0
MSN-OVA	0	0	0	0	0	1.5	3.5	3	3	3	3.5	3.5	3	3.5	4	3.5	3.5	3.5	3	3.5	3.5
MSN-OVA	0	0	0	0	1.5	0	2	3	3	3.5	2.5	3.5	3.5	3	2.5	3	3.5	3.5	3.5	2.5	2.5
MSN-OVA	0	0	0	0	0	0	2	4	2.5	3	3	2	3.5	3.5	3	3.5	4	3.5	3	3.5	3.5
MSN-OVA	0	0	0	0	0	3	3	2	3	3.5	3.5	3.5	3.5	2.5	3	2	2.5	3.5	3.5	3	3.5
MSN-OVA	0	0	0	0	0	1	0.5	2	3.5	2.5	3.5	4	2	3.5	2.5	2.5	3	3	3.5	3	3
MSN-OVA	0	0	0	0	0	1	0.5	1.5	2.5	3.5	3	3.5	3.5	2.5	4	3	3	2.5	2.5	3.5	3
MOG	0	0	0	0	0	0	1.5	2.5	0	1.5	4	3	2.5	3.5	2.5	2.5	3.5	2.5	4	3.5	3.5
MOG	0	0	0	0	0	0	0.5	2.5	3	3	3	2.5	3.5	2.5	3.5	2.5	2.5	2.5	2.5	2.5	2.5
MOG	0	0	0	0	0	0	0	0	3	3	2.5	3.5	3	3.5	3	4	3	3	2.5	2.5	2.5
MOG	0	0	0	0	0	0	2.5	1.5	1	0	1.5	3.5	3	3	3	2.5	3	3	3	2.5	3
MOG	0	0	0	0	0	1.5	2	0	2.5	3.5	3	3	3	2.5	3.5	3	2.5	3	2.5	3	3
MOG	0	0	0	0	0.5	2	0	1.5	3.5	3	3.5	3	3.5	3	2.5	3	3	3.5	3	3	3
	0	8	9	10	11	12	13	14	15	16	17	18	19	20	21	22	23	24	25	26	27
Untreated	0	0	0.166667	0.833333	1.08333	1.58333	2.33333	3	3	2.91667	3.41667	3.25	3.16667	3	3	3.25	3.41667	3.41667	3.16667	3.08333	2.91667
MSN	0	0	0.0833333	0.583333	0.916667	1.33333	2.16667	2.58333	3.16667	3.16667	3.5	3.58333	3.25	2.91667	3.08333	3.33333	3.25	3.16667	3.08333	3.16667	3.25
MSN-MOG	0	0	0	0	0	0	0	0	0	0	0	0	0.166667	0.25	0.416667	0.416667	0.333333	0.333333	0.25	0.25	0.25
MSN-OVA	0	0	0	0	0.25	1.08333	1.91667	2.58333	2.91667	3.16667	3.16667	3.33333	3.16667	3.08333	3.16667	2.91667	3.25	3.25	3.16667	3.16667	3.16667
MOG	0	0	0	0	0.0833333	0.583333	1.08333	1.33333	2.16667	2.33333	2.91667	3.08333	3.08333	3	3	2.91667	2.91667	2.91667	2.91667	2.83333	2.91667

## Sheet: Fig. 1g
Day	0	8	9	9	10	10	11	11	12	12	13	13	14	14	15	15	16	16	17	17	18	18	19	19	20	20	21	22	23	24
Untreated	100	100	100	66.6667	66.6667	66.6667	66.6667	50	50	16.6667	16.6667	0	0	0	0	0	0	0	0	0	0	0	0	0	0	0	0	0	0	0	%
MSN	100	100	100	83.3333	83.3333	66.6667	66.6667	50	50	16.6667	16.6667	16.6667	16.6667	0	0	0	0	0	0	0	0	0	0	0	0	0	0	0	0	0
MSN-MOG	100	100	100	100	100	100	100	100	100	100	100	100	100	100	100	100	100	100	100	100	100	100	100	83.3333	83.3333	83.3333	83.3333	83.3333	83.3333	83.3333
MSN-OVA	100	100	100	100	100	100	100	83.3333	83.3333	33.3333	33.3333	0	0	0	0	0	0	0	0	0	0	0	0	0	0	0	0	0	0	0
MOG	100	100	100	100	100	100	100	83.3333	83.3333	66.6667	66.6667	33.3333	33.3333	33.3333	33.3333	16.6667	16.6667	16.6667	16.6667	0	0	0	0	0	0	0	0	0	0	0

## Sheet: Fig. 2b, c
										CD11c+		F4/80		B220
	Total ive cells	Single cells	# Single cells	CD11c+	# CD11c+	F4/80+	# F4/80+	B220+	# B220+	CD86	MHC-II	CD86	MHC-II	CD86	MHC-II
MSN-MOG	100488600	73	73356678	10.2	7.48238e+06	16.9	1.23973e+07	39.1	2.86825e+07	2.58	69.8	5.28	65.3	2.14	94
MSN-MOG	74364600	71.1	5.28732e+07	10.4	5.49882e+06	21.9	1.15792e+07	37	1.95631e+07	3.31	68.1	6.88	69.6	3.4	95.7
MSN-MOG	128574600	68.4	8.7945e+07	8.62	7.58086e+06	14.8	1.30159e+07	33.2	2.91977e+07	3.09	70	6.53	68.8	3.09	94.6
MSN-MOG	73223400	71.7	5.25012e+07	8.82	4.6306e+06	13.4	7.03516e+06	40.7	2.1368e+07	3.58	72.8	7.23	69.7	2.4	93.7
MSN-MOG	121226400	69.2	8.38887e+07	8.45	7.08859e+06	17.9	1.50161e+07	37.2	3.12066e+07	3.83	63.8	6.18	67.3	2.48	92.8
MSN-OVA	133764600	50.6	6.76849e+07	6.11	4.13555e+06	14.9	1.0085e+07	18.1	1.2251e+07	3.84	55.3	6.51	44.2	2.68	96
MSN-OVA	108516600	71.2	7.72638e+07	9.48	7.32461e+06	17.2	1.32894e+07	38	2.93603e+07	3.72	67.1	6.27	66.5	2.31	97.6
MSN-OVA	104430000	70.6	73727580	8.37	6.171e+06	11.8	8.69985e+06	34.7	2.55835e+07	3.7	65.2	6.88	59.4	2.13	96.7
MSN-OVA	115178400	69.5	80048988	10	8.0049e+06	14	1.12069e+07	32.9	2.63361e+07	3.72	65.4	8.84	56.6	2.79	95.9
Untreated	12678000	90.7	11498946	5.34	614044	2.92	335769	40.8	4.69157e+06	12.9	39.6	12.5	41.5	1.63	97.1
Untreated	52571400	72.7	3.82194e+07	7.31	2.79384e+06	9.82	3.75315e+06	46.7	1.78485e+07	6.34	70	16	71.9	3.31	97.1
Untreated	86868600	71.1	6.17636e+07	8.6	5.31167e+06	15.9	9.82041e+06	44	2.7176e+07	5.03	71.1	10.7	68.5	3.15	96
Untreated	39605400	71.5	28317861	6.9	1.95393e+06	8.48	2.40135e+06	42.3	1.19785e+07	3.92	65.4	10.1	61.8	2.62	96.8
										CD11c+		F4/80		B220
	Total ive cells	Single cells	# Single cells	CD11c+	# CD11c+	F4/80+	# F4/80+	B220+	# B220+	CD86	MHC-II	CD86	MHC-II	CD86	MHC-II
Untreated	12678000	90.7	11498946	5.34	614044	2.92	335769	40.8	4.69157e+06	12.9	39.6	12.5	41.5	1.63	97.1
Untreated	52571400	72.7	3.82194e+07	7.31	2.79384e+06	9.82	3.75315e+06	46.7	1.78485e+07	6.34	70	16	71.9	3.31	97.1
Untreated	86868600	71.1	6.17636e+07	8.6	5.31167e+06	15.9	9.82041e+06	44	2.7176e+07	5.03	71.1	10.7	68.5	3.15	96
Untreated	39605400	71.5	28317861	6.9	1.95393e+06	8.48	2.40135e+06	42.3	1.19785e+07	3.92	65.4	10.1	61.8	2.62	96.8
MSN-OVA	133764600	50.6	6.76849e+07	6.11	4.13555e+06	14.9	1.0085e+07	18.1	1.2251e+07	3.84	55.3	6.51	44.2	2.68	96
MSN-OVA	108516600	71.2	7.72638e+07	9.48	7.32461e+06	17.2	1.32894e+07	38	2.93603e+07	3.72	67.1	6.27	66.5	2.31	97.6
MSN-OVA	104430000	70.6	73727580	8.37	6.171e+06	11.8	8.69985e+06	34.7	2.55835e+07	3.7	65.2	6.88	59.4	2.13	96.7
MSN-OVA	115178400	69.5	80048988	10	8.0049e+06	14	1.12069e+07	32.9	2.63361e+07	3.72	65.4	8.84	56.6	2.79	95.9
MSN-MOG	100488600	73	73356678	10.2	7.48238e+06	16.9	1.23973e+07	39.1	2.86825e+07	2.58	69.8	5.28	65.3	2.14	94
MSN-MOG	74364600	71.1	5.28732e+07	10.4	5.49882e+06	21.9	1.15792e+07	37	1.95631e+07	3.31	68.1	6.88	69.6	3.4	95.7
MSN-MOG	128574600	68.4	8.7945e+07	8.62	7.58086e+06	14.8	1.30159e+07	33.2	2.91977e+07	3.09	70	6.53	68.8	3.09	94.6
MSN-MOG	73223400	71.7	5.25012e+07	8.82	4.6306e+06	13.4	7.03516e+06	40.7	2.1368e+07	3.58	72.8	7.23	69.7	2.4	93.7
MSN-MOG	121226400	69.2	8.38887e+07	8.45	7.08859e+06	17.9	1.50161e+07	37.2	3.12066e+07	3.83	63.8	6.18	67.3	2.48	92.8
										CD11c+		F4/80		B220
	Total ive cells	Single cells	# Single cells	CD11c+	# CD11c+	F4/80+	# F4/80+	B220+	# B220+	CD86	MHC-II	CD86	MHC-II	CD86	MHC-II
Untreated	47930850	76.5	3.49499e+07	7.0375	2.66837e+06	9.28	4.07767e+06	43.45	1.54236e+07	7.0475	61.525	12.325	60.925	2.6775	96.75
MSN-OVA	115472400	65.475	7.46813e+07	8.49	6.40901e+06	14.475	1.08203e+07	30.925	2.33827e+07	3.745	63.25	7.125	56.675	2.4775	96.55
MSN-MOG	99575520	70.68	7.0113e+07	9.298	6.45625e+06	16.98	1.18087e+07	37.44	2.60036e+07	3.278	68.9	6.42	68.14	2.702	94.16
										CD11c+		F4/80		B220
	Total ive cells	Single cells	# Single cells	CD11c+	# CD11c+	F4/80+	# F4/80+	B220+	# B220+	CD86	MHC-II	CD86	MHC-II	CD86	MHC-II
Untreated	3.08208e+07	9.49105	2.10047e+07	1.34364	1.97766e+06	5.32934	4.07824e+06	2.53048	9.50515e+06	4.02508	14.8237	2.65377	13.6128	0.75804	0.519615
MSN-OVA	1.29744e+07	9.94162	5.33357e+06	1.72617	1.69415e+06	2.23514	1.9393e+06	8.80696	7.59852e+06	0.0640312	5.36812	1.17054	9.30211	0.309556	0.785281
MSN-MOG	2.56932e+07	1.87003	1.67754e+07	0.926725	1.31977e+06	3.26451	2.95509e+06	2.81123	5.18216e+06	0.479448	3.3121	0.74783	1.85553	0.522991	1.07842

## Sheet: Fig. 2d, e, g
	Total live cells	Single cells	# Single cells	CD3+CD4+ cells	# CD3+CD4+ cells	Foxp3	# Foxp3
MSN-MOG	104322600	96.1	1.00254e+08	15.8	1.58401e+07	8.31	1.31632e+06
MSN-MOG	77317800	95.1	7.35292e+07	14.8	1.08823e+07	11.7	1.27323e+06
MSN-MOG	130875600	97	126949332	13.3	1.68843e+07	9.28	1.56686e+06
MSN-MOG	76022400	96.4	7.32856e+07	14.3	1.04798e+07	8.15	854107
MSN-MOG	122636400	94.6	1.16014e+08	11.1	1.28776e+07	10.2	1.31351e+06
MSN-OVA	130986000	94.1	123257826	10.3	1.26956e+07	7.54	957245
MSN-OVA	110448000	95	104925600	12.1	1.2696e+07	8.02	1.01822e+06
MSN-OVA	106132200	95.5	101356251	13.2	1.3379e+07	6.27	838865
MSN-OVA	116361000	91.4	106353954	12.6	1.34006e+07	6.84	916601
Untreated	13511400	98.8	1.33493e+07	23.8	3.17712e+06	4.04	128356
Untreated	54225600	97.8	5.30326e+07	16.4	8.69735e+06	8.05	700137
Untreated	89956800	95.7	8.60887e+07	15.5	1.33437e+07	6.52	870012
Untreated	41029800	94.1	3.8609e+07	23	8.88008e+06	6.73	597629
	Total live cells	Single cells	# Single cells	CD3+CD4+ cells	# CD3+CD4+ cells	Foxp3	# Foxp3
Untreated	13511400	98.8	1.33493e+07	23.8	3.17712e+06	4.04	128356
Untreated	54225600	97.8	5.30326e+07	16.4	8.69735e+06	8.05	700137
Untreated	89956800	95.7	8.60887e+07	15.5	1.33437e+07	6.52	870012
Untreated	41029800	94.1	3.8609e+07	23	8.88008e+06	6.73	597629
MSN-OVA	130986000	94.1	123257826	10.3	1.26956e+07	7.54	957245
MSN-OVA	110448000	95	104925600	12.1	1.2696e+07	8.02	1.01822e+06
MSN-OVA	106132200	95.5	101356251	13.2	1.3379e+07	6.27	838865
MSN-OVA	116361000	91.4	106353954	12.6	1.34006e+07	6.84	916601
MSN-MOG	104322600	96.1	1.00254e+08	15.8	1.58401e+07	8.31	1.31632e+06
MSN-MOG	77317800	95.1	7.35292e+07	14.8	1.08823e+07	11.7	1.27323e+06
MSN-MOG	130875600	97	126949332	13.3	1.68843e+07	9.28	1.56686e+06
MSN-MOG	76022400	96.4	7.32856e+07	14.3	1.04798e+07	8.15	854107
MSN-MOG	122636400	94.6	1.16014e+08	11.1	1.28776e+07	10.2	1.31351e+06

## Sheet: Fig. 2h-k
		Day 13					Day 20
IL-17A	Untreated	192.708	135.458	156.375	99.8333		0	0	8.125	0		pg/mL
	MSN-OVA	129.042	72.7083	5.04167	97.75		27.4167	20.7083	0	13.6667
	MSN-MOG	120.667	51.4583	1.70833	31.8333	84.7083	58.2083	30.5	17.2917	7.375	10.5
TNFa	Untreated	17.5833	26.8333	27.5833	32.5		0	0	0	0
	MSN-OVA	17.3333	24.5278	0	29.0833		4.47222	0	0	0.166667
	MSN-MOG	19.6944	7.55556	3.86111	5.69444	11.8889	7.5	6.88889	2.30556	0	0
GM-CSF	Untreated	181.525	134.115	151.266	153.553		0	0	34.0205	1.62295
	MSN-OVA	269.459	273.221	8.52049	144.738		18.9713	25.2541	0.688525	19.918
	MSN-MOG	68.2992	15.8361	4.91803	7.67213	71.5082	89.4713	71.0902	14.1271	5.28688	30.4795
IL-10	Untreated	0	0	0	0		0	0	0	0
	MSN-OVA	0	0	0	0		0	0	0	0
	MSN-MOG	6.91892	8	0	0	21.2973	0	13.8378	0	0	0

## Sheet: Fig. 3a, e, f
	Live cells	Single cells	# Single cells	CD11c+	# CD11c+	F4/80+	# F4/80+	B220+	# B220+	CD11c+MHC-II+	# CD11c+MHC-II+	F4/80+MHC-II+	# F4/80+MHC-II+	B220+MHC-II+	# B220+MHC-II+
MSN-MOG	27006900	91.1	2.46033e+07	0.22	54127.2	0.35	86111.5	0.26	63968.5	0.011	2706.36	0.01	2460.33	0.014	3444.46
MSN-MOG	28770900	89.2	2.56636e+07	0.57	146283	0.65	166814	0.25	64159.1	0.19	48760.9	0.26	66725.5	0.04	10265.5
MSN-MOG	28024800	90.4	2.53344e+07	0.19	48135.4	0.27	68402.9	0.21	53202.3	0.019	4813.54	0.017	4306.85	0.00843	2135.69
MSN-MOG	28212900	90.3	2.54762e+07	0.25	63690.6	0.34	86619.2	0.22	56047.7	0.017	4330.96	0.043	10954.8	0.027	6878.59
MSN-MOG	29468400	89	26226876	0.55	144248	0.45	118021	0.2	52453.8	0.14	36717.6	0.17	44585.7	0.014	3671.76
MSN-OVA	29927400	89.3	2.67252e+07	1.7	454328	2.4	641404	0.39	104228	1.1	293977	2.01	537176	0.15	40087.8
MSN-OVA	27549600	90.5	24932388	1.58	393932	2.17	541033	0.32	79783.6	1.02	254310	2.26	563472	0.15	37398.6
MSN-OVA	29625900	89.8	2.66041e+07	2.71	720970	3.75	997652	0.37	98435	1.87	497496	3.38	899217	0.17	45226.9
MSN-OVA	28190100	89.6	2.52583e+07	1.31	330884	1.09	275316	0.21	53042.5	0.45	113662	0.61	154076	0.053	13386.9
Untreated	27771300	91.5	2.54107e+07	1.87	475181	2.68	681008	0.29	73691.1	0.9	228697	2.61	663220	0.094	23886.1
Untreated	31269600	88.5	27673596	1.74	481521	2.97	821906	0.52	143903	1.2	332083	2.78	769326	0.29	80253.4
Untreated	27077400	91.1	2.46675e+07	1.72	424281	2	493350	0.52	128271	1.12	276276	1.68	414414	0.29	71535.8
Untreated	27361500	90.7	2.48169e+07	2.04	506264	2.58	640276	0.56	138975	1.11	275467	2.3	570788	0.35	86859.1
	Live cells	Single cells	# Single cells	CD11c+	# CD11c+	F4/80+	# F4/80+	B220+	# B220+	CD11c+MHC-II+	# CD11c+MHC-II+	F4/80+MHC-II+	# F4/80+MHC-II+	B220+MHC-II+	# B220+MHC-II+
Untreated	27771300	91.5	2.54107e+07	1.87	475181	2.68	681008	0.29	73691.1	0.9	228697	2.61	663220	0.094	23886.1
Untreated	31269600	88.5	27673596	1.74	481521	2.97	821906	0.52	143903	1.2	332083	2.78	769326	0.29	80253.4
Untreated	27077400	91.1	2.46675e+07	1.72	424281	2	493350	0.52	128271	1.12	276276	1.68	414414	0.29	71535.8
Untreated	27361500	90.7	2.48169e+07	2.04	506264	2.58	640276	0.56	138975	1.11	275467	2.3	570788	0.35	86859.1
MSN-OVA	29927400	89.3	2.67252e+07	1.7	454328	2.4	641404	0.39	104228	1.1	293977	2.01	537176	0.15	40087.8
MSN-OVA	27549600	90.5	24932388	1.58	393932	2.17	541033	0.32	79783.6	1.02	254310	2.26	563472	0.15	37398.6
MSN-OVA	29625900	89.8	2.66041e+07	2.71	720970	3.75	997652	0.37	98435	1.87	497496	3.38	899217	0.17	45226.9
MSN-OVA	28190100	89.6	2.52583e+07	1.31	330884	1.09	275316	0.21	53042.5	0.45	113662	0.61	154076	0.053	13386.9
MSN-MOG	27006900	91.1	2.46033e+07	0.22	54127.2	0.35	86111.5	0.26	63968.5	0.011	2706.36	0.01	2460.33	0.014	3444.46
MSN-MOG	28770900	89.2	2.56636e+07	0.57	146283	0.65	166814	0.25	64159.1	0.19	48760.9	0.26	66725.5	0.04	10265.5
MSN-MOG	28024800	90.4	2.53344e+07	0.19	48135.4	0.27	68402.9	0.21	53202.3	0.019	4813.54	0.017	4306.85	0.00843	2135.69
MSN-MOG	28212900	90.3	2.54762e+07	0.25	63690.6	0.34	86619.2	0.22	56047.7	0.017	4330.96	0.043	10954.8	0.027	6878.59
MSN-MOG	29468400	89	26226876	0.55	144248	0.45	118021	0.2	52453.8	0.14	36717.6	0.17	44585.7	0.014	3671.76
	Live cells	Single cells	# Single cells	CD11c+	# CD11c+	F4/80+	# F4/80+	B220+	# B220+	CD11c+MHC-II+	# CD11c+MHC-II+	F4/80+MHC-II+	# F4/80+MHC-II+	B220+MHC-II+	# B220+MHC-II+
Untreated	28369950	90.45	2.56422e+07	1.8425	471812	2.5575	659135	0.4725	121210	1.0825	278131	2.3425	604437	0.256	65633.6
MSN-OVA	28823250	89.8	25879986	1.825	475028	2.3525	613851	0.3225	83872.3	1.11	289861	2.065	538485	0.13075	34025
MSN-MOG	28296780	90	2.54609e+07	0.356	91296.8	0.412	105194	0.228	57966.3	0.0754	19465.9	0.1	25806.6	0.020686	5279.19
	Live cells	Single cells	# Single cells	CD11c+	# CD11c+	F4/80+	# F4/80+	B220+	# B220+	CD11c+MHC-II+	# CD11c+MHC-II+	F4/80+MHC-II+	# F4/80+MHC-II+	B220+MHC-II+	# B220+MHC-II+
Untreated	1.95397e+06	1.3404	1.3918e+06	0.147507	34408.1	0.406807	135170	0.123119	32344.2	0.12816	42289.2	0.484312	150427	0.111642	28530.4
MSN-OVA	1.13819e+06	0.509902	917063	0.612127	171532	1.09278	298871	0.0805709	23048	0.583495	158576	1.13832	304699	0.0526838	14136.8
MSN-MOG	914096	0.880341	587273	0.187563	49582.9	0.147716	38808.1	0.0258844	5725.88	0.0837335	21682.1	0.110383	28525.7	0.0127722	3288.33

## Sheet: Fig. 3g
	Total live cell	Single cells	# Single cells	CD3+CD4+	# CD3+CD4+
MSN-MOG	27006900	90.8	2.45223e+07	0.033	8092.35
MSN-MOG	28770900	89.6	2.57787e+07	0.063	16240.6
MSN-MOG	28024800	88.7	2.4858e+07	0.031	7705.98
MSN-MOG	28212900	89.3	2.51941e+07	0.04	10077.6
MSN-MOG	29468400	87.5	25784850	0.055	14181.7
MSN-OVA	29927400	91.4	2.73536e+07	0.18	49236.6
MSN-OVA	27549600	91.4	2.51803e+07	0.13	32734.4
MSN-OVA	29625900	88.6	2.62485e+07	0.34	89245.1
MSN-OVA	28190100	88.7	2.50046e+07	0.11	27505.1
Untreated	27771300	91.7	2.54663e+07	0.14	35652.8
Untreated	31269600	89.4	2.7955e+07	0.21	58705.5
Untreated	27077400	90.2	2.44238e+07	0.13	31751
Untreated	27361500	90.9	2.48716e+07	0.14	34820.2
	Total live cell	Single cells	# Single cells	CD3+CD4+	# CD3+CD4+
Untreated	27771300	91.7	2.54663e+07	0.14	35652.8
Untreated	31269600	89.4	2.7955e+07	0.21	58705.5
Untreated	27077400	90.2	2.44238e+07	0.13	31751
Untreated	27361500	90.9	2.48716e+07	0.14	34820.2
MSN-OVA	29927400	91.4	2.73536e+07	0.18	49236.6
MSN-OVA	27549600	91.4	2.51803e+07	0.13	32734.4
MSN-OVA	29625900	88.6	2.62485e+07	0.34	89245.1
MSN-OVA	28190100	88.7	2.50046e+07	0.11	27505.1
MSN-MOG	27006900	90.8	2.45223e+07	0.033	8092.35
MSN-MOG	28770900	89.6	2.57787e+07	0.063	16240.6
MSN-MOG	28024800	88.7	2.4858e+07	0.031	7705.98
MSN-MOG	28212900	89.3	2.51941e+07	0.04	10077.6
MSN-MOG	29468400	87.5	25784850	0.055	14181.7
	Total live cell	Single cells	# Single cells	CD3+CD4+	# CD3+CD4+
Untreated	28369950	90.55	2.56792e+07	0.155	40232.4
MSN-OVA	28823250	90.025	2.59468e+07	0.19	49680.3
MSN-MOG	28296780	89.18	2.52276e+07	0.0444	11259.6

## Sheet: Fig. 3h
		% Live cells	% Single cells	IBA1+
MSN-MOG		63.1	93	0.32
MSN-MOG		61.9	93.3	0.53
MSN-MOG		61.7	92.9	0.49
MSN-MOG		63.8	92.3	0.4
MSN-OVA		63.8	93.4	2.14
MSN-OVA		60.3	93.1	1.94
MSN-OVA		57.5	95.2	1.61
MSN-OVA		62.1	92.8	3.48
Untreated		64.3	93.9	1.14
Untreated		62.5	92.5	2.12
Untreated		60.8	93.6	2.11
Untreated		62.5	92.9	2.59
		% Live cells	% Single cells	IBA1+
Untreated		64.3	93.9	1.14
Untreated		62.5	92.5	2.12
Untreated		60.8	93.6	2.11
Untreated		62.5	92.9	2.59
MSN-OVA		63.8	93.4	2.14
MSN-OVA		60.3	93.1	1.94
MSN-OVA		57.5	95.2	1.61
MSN-OVA		62.1	92.8	3.48
MSN-MOG		63.1	93	0.32
MSN-MOG		61.9	93.3	0.53
MSN-MOG		61.7	92.9	0.49
MSN-MOG		63.8	92.3	0.4
		% Live cells	% Single cells	IBA1+
Untreated		62.525	93.225	1.99
MSN-OVA		60.925	93.625	2.2925
MSN-MOG		62.625	92.875	0.435

## Sheet: Fig. 3j
	Day 0	Day 7	Day 8	Day 9	Day 10	Day 11	Day 12	Day 13	Day 14	Day 15	Day 16	Day 17	Day 18	Day 19	Day 20
Untreated	0	0	0	0	0	3	2	3	3	3	3	3.5	3	3	3.5
Untreated	0	0	0	0	1.5	2	3	3	3.5	3.5	3.5	3	3.5	3.5	3.5
Untreated	0	0	0.5	1.5	1	0.5	2.5	3	3	3	3	3	2.5	2.5	3
Untreated	0	0	0	0	0	0.5	1.5	2	2.5	3	3	3.5	3	3	3
MSN-MOG	0	0	0	0	0.5	0.5	0	0	0	0	0	0	0	0	0
MSN-MOG	0	0	0	0	0	0	0	0	0	0	0	0	0	0	0
MSN-MOG	0	0	0	0	0	0	0	0	0	0	0	0	0	0	0
MSN-MOG	0	0	0	0.5	0	0	0	0	0	0	0	0	0	0	0
MSN-MOG+Ctrl Ab	0	0	0	0	0	0	0	0	0	0	0	0	0	0	0
MSN-MOG+Ctrl Ab	0	0	0	0	0	0	0	0	0	0	0	0	0	0	0
MSN-MOG+Ctrl Ab	0	0	0	0	0	0	0	0	0	0	0	0	0	0	0
MSN-MOG+Ctrl Ab	0	0	0	0	0	0	0	0	0	0	0	0	0	0	0
MSN-MOG+CD25	0	0	0	0	0.5	0	0	0	0	0	0	0.5	1	1.5	3
MSN-MOG+CD25	0	0	0	0	0	0	0	0	0	0	0.5	1	2	2.5	1.5
MSN-MOG+CD25	0	0	0	0.5	0	0	0	0	0	0	0	0	0	0.5	2
MSN-MOG+CD25	0	0	0	0	0	0	0	0	0	0	0	0.5	1	1	2
	0	7	8	9	10	11	12	13	14	15	16	17	18	19	20
Untreated	0	0	0.125	0.375	0.625	1.5	2.25	2.75	3	3.125	3.125	3.25	3	3	3.25
MSN-MOG	0	0	0	0.125	0.125	0.125	0	0	0	0	0	0	0	0	0
MSN-MOG + Ctrl Ab	0	0	0	0	0	0	0	0	0	0	0	0	0	0	0
MSN-MOG + αCD25	0	0	0	0.125	0.125	0	0	0	0	0	0.125	0.5	1	1.375	2.125

[truncated: 38 more sheets: Fig. 3k, 3l, Fig. 4b, Fig. 4c, Fig. 4d, Fig. 4f, Fig. 4g, Fig. 5c, Fig. 5d, Fig. 5e-g, Fig. 5i-p, Fig. 6c, d, Fig. 6e, Fig. 6f, g, Fig. 6h, Fig. 6j, k, m, Fig. 6n, o, Fig. 6p, Supp Fig. 1b, c, Supp Fig. 2b, Supp Fig. 4b …]
